# Supplementary material for: Exosome-mediated stable epigenetic repression of HIV-1
Source: Nat Commun. 2021 Sep 20;12:5541. doi: 10.1038/s41467-021-25839-2 (PMC8452652; doi:10.1038/s41467-021-25839-2)
Supplement: Supplementary file 4 — Supplementary Data 1 [file 41467_2021_25839_MOESM4_ESM.xlsx]

## Sheet: Sheet1
Serial number	Name	Sequence
5' → 3' Sequence of gBlocks
1	DNMT3A	AGCGCTGGAGGAGGTGGAAGCGGAGGAGGAGGAAGCGGAGGAGGAGGTAGCGGACCTAAGAAAAAGAGGAAGGTGATGCCCAGCTCAGGTCCGGGGGACACCTCCAGCAGTGCTGCCGAACGGGAAGAGGACAGGAAGGATGGCGAAGAGCAGGAGGAACCCCGCGGTAAAGAAGAGCGCCAAGAGCCGAGCACGACCGCTAGGAAAGTGGGGAGGCCAGGCCGCAAACGGAAACATCCACCGGTGGAATCTGGGGATACTCCCAAAGACCCCGCCGTGATTTCCAAGTCACCGAGCATGGCCCAGGATTCTGGTGCCTCAGAACTCCTTCCTAACGGCGACCTGGAAAAACGGTCAGAGCCACAGCCAGAGGAAGGAAGCCCTGCGGGGGGTCAAAAA…
2	ADD	AGCGCTGGAGGAGGTGGAAGCGGAGGAGGAGGAAGCGGAGGAGGAGGTAGCGGAGAGGTGCGGCAAAAATGTCGGAACATTGAAGACATTTGTATCTCCTGCGGTAGCCTCAACGTAACGCTTGAGCATCCGTTGTTTGTTGGCGGTATGTGTCAAAACTGTAAGAATTGCTTTCTGGAGTGCGCCTACCAATACGACGACGACGGTTATCAAAGCTACTGCACAATCTGCTGTGGAGGGCGGGAGGTATTGATGTGCGGGAATAACAACTGTTGTAGATGTTTTTGTGTCGAGTGTGTCGACCTCCTCGTGGGGCCGGGAGCCGCTCAGGCGGCTATTAAGGAAGATCCTTGGAACTGCTATATGTGCGGGCACAAGGGCACTTATGGATTGCTTCGG…
3	ADD+Mtase	AGCGCTGGAGGAGGTGGAAGCGGAGGAGGAGGAAGCGGAGGAGGAGGTAGCGGAGAGGTACGACAGAAATGTCGAAATATAGAAGATATTTGTATTAGCTGCGGATCATTGAATGTAACCCTGGAGCATCCGCTTTTTGTTGGAGGTATGTGTCAAAACTGTAAAAACTGCTTCTTGGAGTGCGCGTACCAGTACGATGACGACGGATACCAGTCTTATTGTACTATTTGTTGTGGTGGACGAGAGGTACTCATGTGTGGCAATAACAACTGCTGCAGATGTTTTTGCGTAGAGTGTGTGGACCTGCTTGTAGGACCTGGCGCTGCGCAGGCAGCTATCAAGGAGGATCCCTGGAATTGTTATATGTGCGGCCATAAAGGAACCTACGGACTTTTGAGG…
4	KRAB	AGCGCTGGAGGAGGTGGAAGCGGAGGAGGAGGAAGCGGAGGAGGAGGTAGCGGACGAACGCTCGTGACCTTTAAGGACGTGTTTGTTGACTTTACTCGGGAAGAATGGAAATTGCTTGACACTGCCCAACAGATCGTTTATAGAAACGTTATGCTGGAGAACTACAAAAACCTCGTTTCCCTGGGGTATCAACTTACTAAACCAGACGTTATTCTCAGGTTGGAGAAGGGGGAAGAGCCGTGGCTTGTTTGA
5	KRAB+ADD	AGCGCTGGAGGAGGTGGAAGCGGAGGAGGAGGAAGCGGAGGAGGAGGTAGCGGACGAACGCTCGTGACCTTTAAGGACGTGTTTGTTGACTTTACTCGGGAAGAATGGAAATTGCTTGACACTGCCCAACAGATCGTTTATAGAAACGTTATGCTGGAGAACTACAAAAACCTCGTTTCCCTGGGGTATCAACTTACTAAACCAGACGTTATTCTCAGGTTGGAGAAGGGGGAAGAGCCGTGGCTTGTTGAGCGAGAGATCCACCAAGAGACTCACCCCATTAACTCTAGAAGTTCCGGATCTGAGGTGCGGCAAAAATGTCGGAACATTGAAGACATTTGTATCTCCTGCGGTAGCCTCAACGTAACGCTTGAGCATCCGTTGTTTGTTGGCGGTATG…
6	KRAB+ADD+Mtase	AGCGCTGGAGGAGGTGGAAGCGGAGGAGGAGGAAGCGGAGGAGGAGGTAGCGGACGAACGCTCGTGACCTTTAAGGACGTGTTTGTTGACTTTACTCGGGAAGAATGGAAATTGCTTGACACTGCCCAACAGATCGTTTATAGAAACGTTATGCTGGAGAACTACAAAAACCTCGTTTCCCTGGGGTATCAACTTACTAAACCAGACGTTATTCTCAGGTTGGAGAAGGGGGAAGAGCCGTGGCTTGTTGAGCGAGAGATCCACCAAGAGACTCACCCCATTAACTCTAGAAGTTCCGGATCTGAGGTACGACAGAAATGTCGAAATATAGAAGATATTTGTATTAGCTGCGGATCATTGAATGTAACCCTGGAGCATCCGCTTTTTGTTGGAGGTATG…
7	KRAB+PWWP	AGCGCTGGAGGAGGTGGAAGCGGAGGAGGAGGAAGCGGAGGAGGAGGTAGCGGACGAACGCTCGTGACCTTTAAGGACGTGTTTGTTGACTTTACTCGGGAAGAATGGAAATTGCTTGACACTGCCCAACAGATCGTTTATAGAAACGTTATGCTGGAGAACTACAAAAACCTCGTTTCCCTGGGGTATCAACTTACTAAACCAGACGTTATTCTCAGGTTGGAGAAGGGGGAAGAGCCGTGGCTTGTTGAGCGAGAGATCCACCAAGAGACTCACCCCATTAACTCTAGAAGTTCCGGATCTGGCATTGGTGAGCTGGTATGGGGAAAATTGCGAGGTTTTTCCTGGTGGCCTGGCCGGATCGTCAGTTGGTGGATGACTGGGAGGTCTCGAGCAGCC…
8	KRAB+Mtase	AGCGCTGGAGGAGGTGGAAGCGGAGGAGGAGGAAGCGGAGGAGGAGGTAGCGGACGAACGCTCGTGACCTTTAAGGACGTGTTTGTTGACTTTACTCGGGAAGAATGGAAATTGCTTGACACTGCCCAACAGATCGTTTATAGAAACGTTATGCTGGAGAACTACAAAAACCTCGTTTCCCTGGGGTATCAACTTACTAAACCAGACGTTATTCTCAGGTTGGAGAAGGGGGAAGAGCCGTGGCTTGTTGAGCGAGAGATCCACCAAGAGACTCACCCCATTAACTCTAGAAGTTCCGGATCTATCCGGGTTTTGTCACTTTTCGACGGGATTGCTACCGGCCTTCTTGTACTTAAAGATCTGGGTATTCAGGTCGATAGGTATATTGCAAGTGAGGTG…
9	PWWP	AGCGCTGGAGGAGGTGGAAGCGGAGGAGGAGGAAGCGGAGGAGGAGGTAGCGGAGGGATTGGAGAGCTGGTATGGGGGAAGTTGCGAGGTTTTTCATGGTGGCCGGGGCGAATCGTGTCCTGGTGGATGACAGGACGGAGTAGGGCAGCTGAGGGCACGAGGTGGGTGATGTGGTTTGGTGATGGAAAATTCTCAGTGGTATGCGTCGAGAAGCTGATGCCCCTGTCTTCATTTTGCTCAGCATTCCACCAGGCAACTTATAATAAACAACCAATGTATAGGAAAGCGATTTATGAAGTCTTGCAAGTAGCTTCCAGTAGGGCAGGCAAATTGTTCCCCGTATGCCACGACAGCGATGAGAGCGATACAGCGAAAGCGGTTGAGGTTCAGAACAAACCC…
10	PWWP+Mtase	AGCGCTGGAGGAGGTGGAAGCGGAGGAGGAGGAAGCGGAGGAGGAGGTAGCGGAGGCATTGGTGAGCTGGTATGGGGAAAATTGCGAGGTTTTTCCTGGTGGCCTGGCCGGATCGTCAGTTGGTGGATGACTGGGAGGTCTCGAGCAGCCGAGGGTACTAGGTGGGTAATGTGGTTCGGGGATGGAAAATTTAGTGTGGTATGTGTAGAGAAATTGATGCCCCTGTCCTCTTTTTGCTCAGCGTTTCACCAAGCAACGTATAACAAACAGCCAATGTACCGCAAGGCTATTTACGAAGTTCTCCAAGTAGCATCCTCACGGGCAGGAAAATTGTTCCCAGTGTGTCACGACTCCGACGAGTCTGACACGGCAAAGGCCGTCGAAGTGCAAAATAAGCCG…
11	PWWP+ADD+Mtase	AGCGCTGGAGGAGGTGGAAGCGGAGGAGGAGGAAGCGGAGGAGGAGGTAGCGGAGGCATTGGTGAGCTGGTATGGGGAAAATTGCGAGGTTTTTCCTGGTGGCCTGGCCGGATCGTCAGTTGGTGGATGACTGGGAGGTCTCGAGCAGCCGAGGGTACTAGGTGGGTAATGTGGTTCGGGGATGGAAAATTTAGTGTGGTATGTGTAGAGAAATTGATGCCCCTGTCCTCTTTTTGCTCAGCGTTTCACCAAGCAACGTATAACAAACAGCCAATGTACCGCAAGGCTATTTACGAAGTTCTCCAAGTAGCATCCTCACGGGCAGGAAAATTGTTCCCAGTGTGTCACGACTCCGACGAGTCTGACACGGCAAAGGCCGTCGAAGTGCAAAATAAGCCG…
12	C/Dbox	GGTACCTCAGATGCAAAATAGACTTTAGAGGGTACCGTGATCCGAAAGGTGAGTACCCTGCAACCTCGACTTCGAACTCGAGACCGGTCGCGGCC
5' → 3' Sequence of primers for RT-qPCR (F = Forward and R = Reverse primer)
1	HIV-1 Gag	F: AGGGATGGAAAGGATCACCAG; R: CCCACCTCAACAGATGTTGTC
2	Human β Actin	F:AGGTCATCACCATTGGCAATGAG; R:TCTTTGCGGATGTCCACGTCA
3	Human Gapdh	F: GAAGGTGAAGGTCGGAGTC; R:GAAGATGGTGATGGGATTTC
4	ZFP362	F: AAGAAACTCGAACCTGGGGAGAA; R: AAGTGGGCGCGTTGTGAGAA
5	HIV-1 LTR Promoter	F: TTTCCGCTGGGGACTTTCCAG; R: ACTCAAGGCAAGCTTTATTGAGGC
6	Human Gapdh Promoter	F : CCCAAAGTCCTCCTGTTTCATCC; R: GTCTTGAGGCCTGAGCTACG
7	Hist1H2B Promoter	F TGTTTGTTTACTTGGCGAGAC; R: GGTTACACAGCACTTTCCAG
8	HIV-1 Tat	F:ATGGAGCCAGTAGATCCTAGACT; R:GACTGTTCTGATGAGCTCTTCGT
5' → 3' Sequence of primers and Taqman probe for Taqman based RT-qPCR (F = Forward and R = Reverse primer)
1	HIV-1 LTR	F: GCCTCAATAAAGCTTGCCTTGA; R: GGCGCCACTGCTAGAGATTTT; Probe: 5’FAM/ AAGTAGTGTGTGCCCGTCTGTTRTKTGACT /3IABkFQ
2	Human β-Actin	F: CCTGACTGACTACCTCATGAAGATCC; R: CGACGTAGCACAGCTTCTTCCTTAATG; Probe 5'Cy5/ACAGCTTCACCACCACGGCCGAG/3IABkFQ
3	HIV-1 Pol	F: GACTGTAGCCCAGGAATATG; R: TGTTTCTTGCCCTGTCTC; Probe: 5’Cy5/CTTGGTAGCAGTTCATGTAGCCAG/3’IABkFQ
