# Supplementary material for: Exosome-mediated stable epigenetic repression of HIV-1
Source: Nat Commun. 2021 Sep 20;12:5541. doi: 10.1038/s41467-021-25839-2 (PMC8452652; doi:10.1038/s41467-021-25839-2)
Supplement: Supplementary file 6 — Source Data [file 41467_2021_25839_MOESM6_ESM.xlsx]

## Sheet: Fig 1
	Fig 1b					Fig 1c					Fig 1d
Fold change in Gag mRNA	Cntrol	ZFP	ZD3A		Fold change in Gag mRNA	TNFa+ Cntrl	TNFa+ ZFP	TNFa+ ZD3A		Fold change in Gag mRNA	Cntrol	ZFP	ZD3A
	0.650671	1.42405	0.795536			1.00696	0.716978	0.438			1.29235	0.742262	0.052193
	1.21419	1.68179	0.913831			0.993092	0.882703	0.543367			0.972655	0.590496	0.092142
	1.26576	2.26577	1.12506			0.97942	0.456916	0.2517			0.790041	0.678302	0.090873
Fig 1f
Fold change in Gag mRNA	FC1	FC2	FC3	FC4	FC5	FC6	FC7	FC8	FC9	FC10	FC11	DNMT3A	dCas-3A+F2	ZFP362	mChry
	0.386891	0.432269	0.547147	0.102949	0.314253	0.343885	0.339151	0.271684	0.336808	0.111878	0.535887	0.438303	0.384219	0.578344	1.24833
	0.320856	0.426317	0.486327	0.11908	0.320856	0.325335	0.316439	0.241484	0.223756	0.080214	0.363493	0.332171	0.248273	0.496546	0.840896
	0.351111	0.426317	0.469761	0.091505	0.395021	0.301452	0.281265	0.244855	0.323088	0.091505	0.403321	0.312083	0.283221	0.50698	0.952638
				Fig 1 g
											Lane no.	Description	Protein loaded
												(Expected size in Kd)
											1	ZPAMt	40 ug
												-100
											2	ZKMt	40 ug
												-77
											3	ZD3A	40 ug
												-140
											4	ZFP (30)	40 ug
											5	Cntrl	40 ug
											6	ladder	Precision Plus Protein™ Kaleidoscope™ Prestained Protein Standards #1610375
Fig 1 h
Fold change in Gag mRNA	ZPAMt	ZKMt	ZD3A	ZFP	Cntrl
	0.773782	0.806642	0.972655	1.22264	0.965936
	0.721965	0.80107	1.07177	1.16473	0.993092
	0.659754	0.678302	0.812252	1.1487	0.946058

## Sheet: Fig 2
		Fig 2a							Fig 2b								Fig 2c
	Fold change in ZFP mRNA	ZPAMt	ZKMt	ZD3A	ZFP	Cntrl		Fold change in enrichment of Myc-ZFP on HIV-1 LTR as percent of input	ZPAMt	ZKMt	ZD3A	ZFP	Cntrl			Fold change in enrichment of Myc-ZFP on Tat as percent of input	ZPAMt	ZKMt	ZD3A	ZFP	Cntrl
		46.8507	47.8352	45.789	30.91	0.598739			6.66121	12.8093	9.15054	12.2591	1.91479				0.605916	0.78125	0.342424	0.454974	1.18415
		49.18	49.8665	41.879	38.5859	2.47941			6.4343	14.4112	8.42021	12.1745	1.66692				0.516625	0.728932	0.621513	0.526263	0.942037
		50.9143	50.5626	42.5342	36.7584	0.668964			6.6152	10.1903	8.59714	12.8686	1.44112				0.589347	0.74642	0.713931	0.511872	1.418
		Fig 2d							Fig 2e								Fig 2f
	Fold change in Gag mRNA	ZPAMt	ZKMt	ZD3A	ZFP	Cntrl		Fold change in enrichment of 5methylcytosine on HIV-1 LTR as percent of input	ZPAMt	ZKMt	ZD3A	ZFP	Cntrl	IgG		Fold change in enrichment of 5methylCytosine on Tat as percent of input	ZPAMt	ZKMt	ZD3A	ZFP	Cntrl	IgG
		0.378929	0.228458	0.952638	1.02101	1.01396			37.1131	26.9184	27.1684	8.9209	6.35191	7.78406			37.1131	26.9184	27.1684	8.9209	6.35191	7.78406
		0.332171	0.213159	0.920188	1.32869	1.02811			28.7175	22.0166	16.4938	17.9659	7.82011	10.1297			28.7175	22.0166	16.4938	17.9659	7.82011	10.1297
		0.327598	0.164938	0.812252	1.00696	0.959264			29.3209	36.2654	25.5253	15.4249	5.84495	7.51891			29.3209	36.2654	25.5253	15.4249	5.84495	7.51891
	Fig 2g
	Days		ZPAMt				ZKMt				ZFP				Cntrl
			Expt 1	Expt 2	Expt 3		Expt 1	Expt 2	Expt 3		Expt 1	Expt 2	Expt 3		Expt 1	Expt 2	Expt 3
Fold change in Gag mRNA	5		0.624165	0.486417	0.754785		0.74127	0.682108	0.627667		0.801449	1.05752	0.949242		1.00484	1.04751	0.950634
	7		0.524269	0.443929	0.394214		0.624165	0.586417	0.554785		0.811909	0.73107	0.810544		1.04972	1.02811	0.920188
	10		0.248331	0.159207	0.324561		0.201391	0.218921	0.18025		0.769168	0.693491	0.647182		0.96268	1.03895	1.01054
	40		0.06983	0.017421	0.112656		0.50698	0.271684	0.301049		1.04247	1.59107	1.29321		1.01396	1.1019	0.907519
	50		0.063372	0.033726	0.18819		0.590496	0.312083	0.620787		1.1019	1.32869	1.21464		0.993092	0.90125	1.10957
	60		0.08954	0.035158	0.0102238		0.463294	0.309927	0.271321		1.04247	1.75321	1.25		1.00696	0.993092	0.97942
Fig 2h
Fold change in Gag mRNA		10 ng/ml TNFα				2μM Aza				1μM TSA				Untreated
		Expt 1	Expt 2	Expt 3		Expt 1	Expt 2	Expt 3		Expt 1	Expt 2	Expt 3		Expt 1	Expt 2	Expt 3
	ZPAMt	1.24833	1.18921	1.27456		2.01391	1.89211	1.8025		2.42839	3.20428	3.4822		1.47427	1.44393	1.41421
	ZKMt	2.41162	2.36198	2.08493		3.41054	3.4822	3.03143		3.75809	3.91768	3.55537		2	2.01391	1.84038
	ZFP	7.4127	6.82108	6.27667		41.9326	38.0546	38.0546		340.144	344.892	359.538		53.8174	51.6251	45.8866
	Control	0.624165	0.586417	0.554785		0.784584	0.752623	0.668964		1.56917	1.69349	1.64718		1.04972	1.02811	0.920188

## Sheet: Fig 3
Electron micrograph from Fig 3b left														Electron micrograph from Fig 3b middle														Electron micrograph from Fig 3b right
											Lane no	Sample	Protein loaded
											1	HEK exosomes (excluded from figure)	80 µg
											2	Nanoluc EXOtic derived HEK exosomes	80 µg
											3	ZFP EXOtic derived HEK exosomes	80 µg
											4	ZPAMt EXOtic derived HEK exosomes	80 µg
Fig 3d
ZFP mRNA copies per 10^8 exosomes	Cntrl *	ZFP	ZPAMt
	1	18230	7532
	1	17345	6588
	1	21234	6786
* since no ZFP transcript was detected in control sample (antilog (0) = 1) was used for plot
	Fig 3e										Lane no.	Description	Protein loaded
												(Expected size in Kd)
											1 to 5	Sample excluded from 3e
											6	ladder
											7	HEK + nLuc exosome	80 ug
											8	HEK +ZFP exosome (30)	80 ug
											9	HEK +ZPAMt exosome (100)	80 ug
											10	Sample excluded from 3e	80 ug
	Fig 3f
Fold change in Gag mRNA	Cntrl	ZFP	ZPAMt
	1.01856	1.03278	0.569011
	1.02564	1.05448	0.593174
	0.956958	0.990705	0.589077
	Donor #1				Donor #2				Donor #3				Donor #4				Donor #5
Fold change in Gag mRNA	Cntrl	ZFP	ZPAMt		Cntrl	ZFP	ZPAMt		Cntrl	ZFP	ZPAMt		Cntrl	ZFP	ZPAMt		Cntrl	ZFP	ZPAMt
	1.01295	1.90339	0.466054		0.997104	1.49052	1.37156		1.06483	1.52509	0.655482		1.09865	1.45348	0.391287		0.982315	1.38725	0.787456
	0.958313	2.17131	0.554235		1.00404	1.41012	1.68859		1.05748	1.94616	0.562774		1.10324	1.83745	0.413294		0.952234	1.29895	0.659245
	1.00596	2.08286	0.577771		0.997104	1.51133	1.35268		0.89923	1.94616	0.637558		0.89123	1.62834	0.429587		1.23547	1.42425	0.62589

## Sheet: Fig 4
Fig 4b
	nLuc-exosome treated mice									ZFP-exosome treated mice									ZPAMt-exosome treated mice
Viral load copies/ml	mice#	Week 2	week 4	week 6	week 8	week 9	week 10			mice#	Week 2	week 4	week 6	week 8	week 9	week 10			mice#	Week 2	week 4	week 6	week 8	week 9	week 10
	1	150000	792000	944000	9790	16600	40300			1	20700	49300	63100	4620	8090.02	22000			1	7850	34900	47500	332	190.437	173
	2	85900	40200	34400	599	1385.79	294			2	25500	18200	32500	10700	5630.79	327			2	64400	608000	46000	12600	278.108	8270
	3	230000	6030	19500	17200	4317.62	10600000			3	5380	40700	98500	589	1313.11	661			3	6610	2830	64300	2090	448.974	158
	4	238000	118000	71800	674	2390.25	57600			4	65300	24800	50800	15100	37316.4	10400			4	143000	100000000	218000	102000	5041.88	6520
	5	123000	55100	4020	3310	2677.3	88400			5	134000	46900	2780	5970	9404.82	8000			5	16800	7060	173000	1520	766.768	2150
	6	79500	103000	151000	21500	13692.8	3860			6	390000	10800	256000	28700	15917.5	61200			6	111100	56700	1580000	182000	822.494	181
																			7	66300	36600	1750000	26600	74696.9	166
	Median	123000	103000	53100	6550	3497.46	48950				25500	27000	63100	8335	8747.42	9200				16800	36600	173000	12600	766.768	181
Fig 4c
		Week 2	week 4	week 5	week 6	week 7	week 8	week 9	week 10
Viral load copies/ml (Median values)	no cART	8740	521000	335000	320000	274000	192550	141250
	nLuc	123000	103000		53100		6550	3497.46	48950
	ZFP	25500	27000		63100		8335	8747.42	9200
	ZPAMt	16800	36600		173000		12600	766.768	181
	cART	3020	1610	993	189	824	31120	134800
	Fig 4d
		nLuc	ZFP	PAM
	Fold change in enrichment of methylated CpG	11.2088	46.4739	182.869
		34.6858	67.0261	67.7674
		45.195	106.359	129.549
		12.8678	1.75757	10.3201
		15.7527	15.8829	137.871
		64.2985	126.064	517.928
				80.1824
Fig 4e
ALT assay					AST assay
Untreated	nLuc	ZFP	PAM		Untreated	nLuc	ZFP	PAM
0.0137956	0.0100912	0.00804745	0.0117518		0.0364477	0.022354	0.0178832	0.0226095
0.0250365	0.00983577	0.0172445	0.0134124		0.0175024	0.0052372	0.0246533	0.0200547
0.0195438	0.0132847	0.0360219	0.0117518		0.0496472	0.0330839	0.0261861	0.0159671
	0.019927	0.0103467	0.0109854			0.0297628	0.0173723	0.0217153
	0.0260584	0.0454744	0.0106022			0.024781	0.0310401	0.0238869
	0.0152007	0.00983577	0.0894161			0.0361496	0.0182664	0.030146
			0.0213321					0.0178832

## Sheet: Fig 5
Fig 5b
	Mice#	week 2	week 4	week 6	week 8	week 10			Mice#	week 2	week 4	week 6	week 8	week 10			Mice#	week 2	week 4	week 6	week 8	week 10
Viral load copies/ml	1	619	1210	14700	98290	17700			1	3530	1440	3590	4357	6061.33			1	1270	169000	25200	6890	305
	2	4830	46700	23800	7930	4740			2	2400	3500	838	2561	6212.76			2	388000	92700	44200	2310	308
	3	324	1020000	13000	9832	2870			3	9680	1390	459	1056	59591.6			3	2700	65500	11100	78930	67100
	4	1290	30200	14200	21000	1210			4	5490	11100	262	836	9327.51			4	1990	74300	30600	18060	480
	5	2910	276000	113200	28280	79900			5	3730	8870	1700	3467	7953.16			5	2700	704000	16900	8790	288
	6	3240	284000	8860	19230	241000			6	3180	952	741	1043	4724.22			6	569	364000	164000	4980	383
	7	12100	296000	13200	23230	225			7	15200	39900	17100	12500	243000			7	38200	8560	649	58.3341	110
									8	1860	73600	9280	7698	376			8	2880	15000	809	847.001	121.955
																	9	3670	3750	341	485.483	3457.52
																	10	2080	1460	308	1872.56	1237.15
	Median	2910	276000	14200	21000	4740				3630	6185	1269	3014	7082.96				2700	69900	15050	5935	431.5
Fig 5c								Fig 5d						Fig 5e
	nLuc	ZFP	ZPAMt					nLuc	ZFP	ZPAMt				Fold change in Gag RNA	nLuc	ZFP	ZPAMt
Fold change in Pol RNA	3.79645	0.621378	0.00401021				Fold change in Gag RNA	7.24564	0.513455	0.0456105					1.28	0.835	0.014
	1.53425	1.53834	0.00231545					2.14563	2.40545	0.118263					1.983	2.923	0.276
	0.94443	8.39015	0.0060037					0.023877	-1.30518	7.78636e-05					3.76	0.4876	0.05972
	7.48628	0.12545	3.95281e-06					0.981726	7.91443	0.0682039					1.001	0.713	0.97234
	0.63882	7.18617	0.00346243					3.16254	0.335085	0.0711097					2.13	1.9526	1.47762
	0.85605	0.0477855	0.0433801					1.32757	2.70461	0.18875					2.8	1.145	2.134
	0.2377	0.00503201	0.00360994					1.46679	0.087283	2.47115					0.689	1.0978	0.08356
		0.0375479	0.0402439						1.65185	0.00414496						0.2923	0.7235
			0.00778759						0.435122	0.792737							1.1456
			0.000697839							0.153402							0.08346

## Sheet: Supplementary  Figure1
Fig S1a
	Control	ZFP	ZD3A
RNA copies X 10^3	212	68	39.2
	140	77	27.5
	131	80.6	24.6
Fig S1b
	Cntrl	ZFP362	ZD3a
P24 pg/ml	1373	897	233
	1196	843	505
	1162	820	556
Fig S1c
		Cntrl			ZFP			ZPAMt
Fold change in Gag RNA		expt 1	expt 2	expt 3	expt 1	expt 2	expt 3	expt 1	expt 2	expt 3
	3	1.27323	0.827592	0.92355	2.2974	1.33793	1.79005	1.2	0.795536	0.888843
	5	0.812252	1.12506	1.09429	0.624165	0.795536	0.933033	0.521233	0.646176	0.632878
	7	1.1487	1.00696	0.864537	0.795536	0.673617	0.650671	0.602904	0.496546	0.496546
	10	0.831947	1.25563	0.963545	0.739563	0.811405	0.644318	0.421072	0.154243	0.0870037

## Sheet: Supplementary Figure 2
Fig S2a		CHI-Ju cells
		nLuc	ZFP	ZPAMt
	Viral RNA copies	42890	25670	7790
		32960	18930	6713
		31400	23410	9815
Fig S2b		U1 cells
		nLuc	ZFP	ZPAMt
	Viral RNA copies	2262	4193	1312
		1994	3737	1191
		1792	3642	1091
Fig S2c		ACH2 cells
		nLuc	ZFP	ZPAMt
	Viral RNA copies	10310	9427	1163
		8633	10860	1512
		8542	7529	1612

## Sheet: Supplementary Figure 3
Fig S3b
	Untreated	ZFP-GFP EXOtic plasmids	ZFP-PAM EXOtic plasmids	ZFP-PAM EXOtic LV + Bstr LV	ZFP-PAM EXOtic LV + Bstr plasmid	3X ZFP-PAM EXOtic plasmids	3X ZFP-PAM EXOtic LV + Bstr LV	3X ZFP-PAM EXOtic LV + Bstr plasmid
Fold change in Gag RNA	1.14552	1.98069	1.67714	1.40056	1.1065	0.209642	0.541863	0.136408
	0.91764	1.81001	1.09885	1.29774	1.06142	0.194252	0.541863	0.114705
	0.95	1.87384	1.16151	1.3435	0.95	0.186339	0.605417	0.121245
Fig S3d
	Cntrl MSC	nLuc MSC	ZFP MSC	ZPAMt MSC
Fold change in Gag RNA	1.15	0.83	2.19	0.33
	0.88	0.82	1.66	0.29
	0.95	1.04	1.94	0.35

## Sheet: Supplementary Figure 4
Fig S4a	Jurkat cells
Relative Firefly Luc Units	No exo	MSC-nlexo	HEK-nlexo
	22	30	32
	31	24	30
	35	25	36
Fig S4b	Donor#1 PBMC
Relative Firefly Luc Units	No exo	MSC-nlexo	HEK-nlexo
	29	26	31
	14	27	23
	40	19	26
Fig S4c	Jurkat cells
Relative NanoLuc Luciferase Units	No exo	MSC-nlexo	HEK-nlexo
	23000	2400000	4160000
	13800	2850000	4080000
	18200	3320000	5140000
Fig S4d	Donor#1 PBMC
Relative NanoLuc Luciferase Units	No exo	MSC-nlexo	HEK-nlexo
	18400	13100000	20100000
	20300	13900000	19500000
	18900	14000000	20100000

## Sheet: Supplementary figure 5
Fig S5a
	Bone marrow			Brain			Liver			Spleen
Relative Luciferase assay Units	Cntrl	IP	RO	Cntrl	IP	RO	Cntrl	IP	RO	Cntrl	IP	RO
	1.08803	4.81372	30.4319	0.950771	3.86647	993.028	1.04918	216.393	555.738	1	136.364	20.2727
	1.05506	5.30828	29.9703	1.1198	3.7397	1014.16	1.01639	395.082	549.18	1.18182	131.818	22.9546
	0.857237	5.27531	31.2232	0.929643	3.61293	1035.28	0.934426	259.016	563.934	0.818182	144.546	22.7727
Fig S5b
	Bone marrow			Brain			Liver			Spleen
Relative Luciferase assay Units	Cntrl	20 billion	140 billion	Cntrl	20 billion	140 billion	Cntrl	20 billion	140 billion	Cntrl	20 billion	140 billion
	1.02	6.1	120	0.828	7.42	1860	1.14	41.5	1320	1.38	27.3	82.5
	0.847	5.53	106	1.03	7.02	1940	0.864	42.6	1330	1.38	25.6	82.2
	0.983	5.59	118	1.3	7.19	1990	1.08	41.1	1290	0.803	19	67.5

[truncated: 5 more sheets: Supplementary Figure 6, Supplementary Figure 7, Supplementary figure 8 , Supplementary figure 9, Supplementary Figure 12]
